# Supplementary material for: A Comparative Analysis of Naïve Exosomes and Enhanced Exosomes with a Focus on the Treatment Potential in Ovarian Disorders
Source: J Pers Med. 2024 Apr 30;14(5):482. doi: 10.3390/jpm14050482 (PMC11122298; doi:10.3390/jpm14050482)
Supplement: Supplementary file 1 [file jpm-14-00482-s001.zip]

Archive with 18 entries (15 files):
- supplementary data 2/
- supplementary data 2/Supplementary data, Figure S1-part1.jpg
- supplementary data 2/Supplementary data, Figure S1-part2.jpg
- supplementary data 2/Supplementary data, Table S1.pdf
- supplementary data 2/Supplementary data, Table S2.pdf
- supplementary data 2/Supplementary data, Table S3.pdf
- supplementary data 2/Supplementary data, Table S4.pdf
- supplementary data 2/Supplementary data, Table S5.pdf
- __MACOSX/
- __MACOSX/._supplementary data 2
- __MACOSX/supplementary data 2/
- __MACOSX/supplementary data 2/._Supplementary data, Figure S1-part1.jpg
- __MACOSX/supplementary data 2/._Supplementary data, Figure S1-part2.jpg
- __MACOSX/supplementary data 2/._Supplementary data, Table S1.docx
- __MACOSX/supplementary data 2/._Supplementary data, Table S2.docx
- __MACOSX/supplementary data 2/._Supplementary data, Table S3.docx
- __MACOSX/supplementary data 2/._Supplementary data, Table S4.docx
- __MACOSX/supplementary data 2/._Supplementary data, Table S5.docx
